# Supplementary material for: Pyroptotic cell corpses are crowned with F-actin-rich filopodia that engage CLEC9A signaling in incoming dendritic cells
Source: Nat Immunol. 2024 Dec 4;26(1):42–52. doi: 10.1038/s41590-024-02024-3 (PMC11695261; doi:10.1038/s41590-024-02024-3)
Supplement: Supplementary file 3 — Open reading frames of study plasmids and mRNA. [file 41590_2024_2024_MOESM3_ESM.xlsx]

## Sheet: mRNA
Construct	Sequence type	ORF Sequence
GSDMD (residues 1-276)	DNA	ATGCCATCGGCCTTTGAGAAAGTGGTCAAGAATGTGATCAAGGAGGTAAGCGGCAGCAGAGGCGATCTCATTCCGGTGGACAGCCTGCGGAACTCCACCAGCTTCAGGCCCTACTGCCTTCTGAACAGGAAATTTTCAAGCTCAAGGTTCTGGAAACCCCGTTATTCATGTGTCAACCTGTCAATCAAGGACATCCTGGAGCCCAGTGCTCCAGAACCAGAACCGGAGTGTTTTGGCTCCTTCAAAGTCTCTGATGTCGTCGATGGGAACATTCAGGGCAGAGTGATGTTGTCAGGCATGGGAGAAGGGAAAATTTCTGGTGGGGCTGCAGTGTCTGACAGTTCCAGTGCCTCCATGAATGTGTGTATACTGCGTGTGACTCAGAAGACCTGGGAGACC…
	protein	MPSAFEKVVKNVIKEVSGSRGDLIPVDSLRNSTSFRPYCLLNRKFSSSRFWKPRYSCVNLSIKDILEPSAPEPEPECFGSFKVSDVVDGNIQGRVMLSGMGEGKISGGAAVSDSSSASMNVCILRVTQKTWETMQHERHLQQPENKILQQLRSRGDDLFVVTEVLQTKEEVQITEVHSQEGSGQFTLPGALCLKGEGKGHQSRKKMVTIPAGSILAFRVAQLLIGSKWDILLVSDEKQRTFEPSSGDRKAVGQRHHGLNVLAALCSIGKQLSLLSD*
GSDME (residues 1-270)	DNA	ATGTTTGCCAAAGCAACTCGAAATTTTCTTAAAGAAGTTGATGCTGGAGGAGACCTGATTTCAGTCTCACACTTGAACGACTCTGACAAGCTGCAACTTCTAAGTCTGGTGACCAAAAAGAAGAGATACTGGTGCTGGCAGAGACCCAAGTACCAGATTTTATCTGCCACCCTGGAAGATGTACTCACAGAAGGGCACTGTCTCAGTCCAGTGGTTGTGGAGTCAGACTTCGTGAAATACGAGAGCAAGTGTGAGAACCATAAGAGCGGGGCTATTGGGACAGTCGTGGGGAAGGTCAAGCTGAACGTTGGTGGCAAAGGCGTGGTGGAGAGTCACTCTTCGTTTGGAACCCTGAGGAAGCAGGAGGTGGACGTGCAGCAGCTCATCCAGGATGCCGTC…
	protein	MFAKATRNFLKEVDAGGDLISVSHLNDSDKLQLLSLVTKKKRYWCWQRPKYQILSATLEDVLTEGHCLSPVVVESDFVKYESKCENHKSGAIGTVVGKVKLNVGGKGVVESHSSFGTLRKQEVDVQQLIQDAVKRTVNMDNLVLQQVLESRNEVLCVLTQKIMTTQKCVISEHVQSEETCGGMVGIQTKTIQVSATEDGTVTTDTNVVLEIPAATTIAYGIMELFVKQDGQFEFCLLQGKHGGFEHERKLDSVYLDPLAYREFAFLDMLD*
GSDMA3 (residues 1-262)	DNA	ATGCCTGTGTTTGAGGATGTCACCCGGGCCCTGGTTAGAGAGCTGAACCCTCGAGGGGATCTGACACCCCTAGACAGCCTCATCGACTTCAAACACTTTCGTCCCTTCTGCCTGGTGCTGAGGAAGAGGAAGAGCACATTGTTCTGGGGAGCCCGCTATGTGCGCACCGACTACACTCTCCTGGATTTGCTGGAGCCGGGCAGCTCCCCCTCAGATCTGACAGACAGTGGCAACTTTAGCTTTAAGAATATGCTGGATGTCCAAGTACAGGGACTTGTGGAAGTGCCAAAGACAGTGAAGGTAAAGGGGACTGCGGGTCTGTCACAAAGCAGCACACTGGAGGTGCAGACACTCAGCGTGGCTCCCTCGGCTCTGGAGAACTTGAAGAAGGAGAGGAAA…
	protein	MPVFEDVTRALVRELNPRGDLTPLDSLIDFKHFRPFCLVLRKRKSTLFWGARYVRTDYTLLDLLEPGSSPSDLTDSGNFSFKNMLDVQVQGLVEVPKTVKVKGTAGLSQSSTLEVQTLSVAPSALENLKKERKLSADHSFLNEMRYHEKNLYVVMEAVEAKQEVTVEQTGNANAIFSLPSLALLGLQGSLNNNKAVTIPKGCVLAYRVRLLRVFLFNLWDIPYICNDSMQTFPKIRRVPCSAFISPTQMISEEPEEEKLIGE*
tBID (residues 60-195)	DNA	atgGGCAGCCAGGCCAGCCGCTCCTTCAACCAAGGAAGAATAGAGCCAGATTCTGAAAGTCAGGAAGAAATCATCCACAACATTGCCAGACATCTCGCCCAAATAGGCGATGAGATGGACCACAACATCCAGCCCACACTGGTGAGACAGCTAGCCGCACAGTTCATGAATGGCAGCCTGTCGGAGGAAGACAAAAGGAACTGCCTGGCCAAAGCCCTTGATGAGGTGAAGACAGCCTTCCCCAGAGACATGGAGAACGACAAGGCCATGCTGATAATGACCATGCTGTTGGCCAAAAAAGTGGCCAGTCACGCACCATCTTTGCTCCGTGATGTCTTCCACACGACTGTCAACTTTATTAACCAGAACCTATTCTCCTATGTGAGGAACTTGGTTAGA…
	protein	mGSQASRSFNQGRIEPDSESQEEIIHNIARHLAQIGDEMDHNIQPTLVRQLAAQFMNGSLSEEDKRNCLAKALDEVKTAFPRDMENDKAMLIMTMLLAKKVASHAPSLLRDVFHTTVNFINQNLFSYVRNLVRNEMD*
MLKL (residues 1-125, 4HB domain)	DNA	ATGGATAAATTGGGACAGATCATCAAGTTAGGCCAGCTCATCTATGAACAGTGTGAAAAGATGAAATACTGCCGGAAACAATGCCAGCGTCTAGGAAACCGTGTGCACGGCCTGCTACAGCCTCTCCAGAGACTCCAGGCCCAAGGAAAGAAGAACCTGCCCGATGACATTACTGCTGCCCTGGGCCGTTTTGATGAAGTCCTGAAGGAGGCTAACCAGCAGATAGAAAAGTTCAGCAAGAAGTCCCATATTTGGAAGTTTGTGAGTGTGGGCAATGATAAGATCCTCTTCCATGAAGTGAATGAGAAGCTGAGAGACGTCTGGGAGGAGCTGTTGCTGCTGCTTCAGGTTTATCATTGGAATACCGTTTCAGATTGA
	protein	MDKLGQIIKLGQLIYEQCEKMKYCRKQCQRLGNRVHGLLQPLQRLQAQGKKNLPDDITAALGRFDEVLKEANQQIEKFSKKSHIWKFVSVGNDKILFHEVNEKLRDVWEELLLLLQVYHWNTVSD*

## Sheet: Plasmids
Construct	Sequence type	ORF Sequence
pMSCV-PLCdelta-PH-GFP	DNA	ATGGACTCGGGCCGGGACTTCCTGACCCTGCACGGCCTACAGGATGATGAGGATCTACAGGCGCTGCTGAAGGGCAGCCAGCTCCTGAAGGTGAAGTCCAGCTCATGGAGGAGAGAGCGGTTCTACAAGTTGCAGGAGGACTGCAAGACCATCTGGCAGGAGTCCCGCAAGGTCATGCGGACCCCGGAGTCCCAGCTGTTCTCCATCGAGGACATTCAGGAGGTGCGAATGGGGCACCGCACGGAGGGTCTGGAGAAGTTCGCCCGTGATGTGCCCGAGGACCGCTGCTTCTCCATTGTCTTCAAGGACCAGCGCAATACACTAGACCTCATCGCCCCATCGCCAGCTGATGCCCAGCACTGGGTGCTGGGGCTGCACAAGATCATCCACCACTCAGGC…
	protein	MDSGRDFLTLHGLQDDEDLQALLKGSQLLKVKSSSWRRERFYKLQEDCKTIWQESRKVMRTPESQLFSIEDIQEVRMGHRTEGLEKFARDVPEDRCFSIVFKDQRNTLDLIAPSPADAQHWVLGLHKIIHHSGSMDQRQKLQHWIHSCLRKADKNKDNKMSFKELQNFLKDPPVATMVSKGEELFTGVVPILVELDGDVNGHKFSVSGEGEGDATYGKLTLKFICTTGKLPVPWPTLVTTLTYGVQCFSRYPDHMKQHDFFKSAMPEGYVQERTIFFKDDGNYKTRAEVKFEGDTLVNRIELKGIDFKEDGNILGHKLEYNYNSHNVYIMADKQKNGIKVNFKIRHNIEDGSVQLADHYQQNTPIGDGPVLLPDNHYLSTQSALSKDPNEKRDHMVLLE…
pEF6-mCLEC9A(WT)-V5	DNA	ATGGGTAAGCCTATCCCTAACCCTCTCCTCGGTCTCGATTCTACGGCAAGTAGTCATGCGGAAGAAATATATACCTCTCTTCAGTGGGACATTCCTACCTCAGAGGCCTCTCAGAAGTGCCAATCCCCTAGCAAATGTTCAGGAGCATGGTGTGTTGTGACGATGATTTCCTGTGTGGTCTGTATGGGCTTGTTAGCAACGTCCATTTTCTTGGGCATCAAGTTCTTCCAGGTATCCTCTCTTGTCTTGGAGCAGCAGGAAAGACTCATCCAACAGGACACAGCATTGGTGAACCTTACACAGTGGCAGAGGAAATACACGCTGGAATACTGCCAAGCCTTACTGCAGAGATCTCTCCATTCAGGTAGTGACTGCAGCCCTTGTCCACACAACTGGATT…
	protein	MGKPIPNPLLGLDSTASSHAEEIYTSLQWDIPTSEASQKCQSPSKCSGAWCVVTMISCVVCMGLLATSIFLGIKFFQVSSLVLEQQERLIQQDTALVNLTQWQRKYTLEYCQALLQRSLHSGSDCSPCPHNWIQNGKSCYYVFERWEMWNISKKSCLKEGASLFQIDSKEEMEFISSIGKLKGGNKYWVGVFQDGISGSWFWEDGSSPLSDLLPAERQRSAGQICGYLKDSTLISDKCDSWKYFICEKKAFGSCI*
pEF6-mCLEC9A(Y7F)-V5	DNA	ATGGGTAAGCCTATCCCTAACCCTCTCCTCGGTCTCGATTCTACGGCAAGTAGTCATGCGGAAGAAATATTTACCTCTCTTCAGTGGGACATTCCTACCTCAGAGGCCTCTCAGAAGTGCCAATCCCCTAGCAAATGTTCAGGAGCATGGTGTGTTGTGACGATGATTTCCTGTGTGGTCTGTATGGGCTTGTTAGCAACGTCCATTTTCTTGGGCATCAAGTTCTTCCAGGTATCCTCTCTTGTCTTGGAGCAGCAGGAAAGACTCATCCAACAGGACACAGCATTGGTGAACCTTACACAGTGGCAGAGGAAATACACGCTGGAATACTGCCAAGCCTTACTGCAGAGATCTCTCCATTCAGGTAGTGACTGCAGCCCTTGTCCACACAACTGGATT…
	protein	MGKPIPNPLLGLDSTASSHAEEIFTSLQWDIPTSEASQKCQSPSKCSGAWCVVTMISCVVCMGLLATSIFLGIKFFQVSSLVLEQQERLIQQDTALVNLTQWQRKYTLEYCQALLQRSLHSGSDCSPCPHNWIQNGKSCYYVFERWEMWNISKKSCLKEGASLFQIDSKEEMEFISSIGKLKGGNKYWVGVFQDGISGSWFWEDGSSPLSDLLPAERQRSAGQICGYLKDSTLISDKCDSWKYFICEKKAFGSCI*
